# Supplementary material for: The assessment of the impact of glistening on visual performance in relation to tear film quality
Source: PLoS One. 2020 Oct 12;15(10):e0240440. doi: 10.1371/journal.pone.0240440 (PMC7549795; doi:10.1371/journal.pone.0240440)
Supplement: S1 Data — (XLSX) [file pone.0240440.s007.xlsx]

## Sheet: MEDICONTUR 
PATIENT INITIALS	IOL MODEL	SEX	AGE	EYE	AXL	SPH pre	CYL pre	AXIS pre	SEQ pre	UCDVA pre logMAR	SPH precorr	CYL precorr	AXIS precorr	BCDVA pre	IOL PLANNED	IOL	Targ. Res.	AUTOREFRACT post	SPH post	CYL post	AXIS post	SEQ post	UCDVA post (logMAR)	CORRECTION	SPH postcorr	CYL postcorr	AXIS postcorr	BCDVA post	ETDRS 10%	GLIST_Subj	GL_Sch 90°-270°	GL_Sch 0°-180°	GL_Sch_Mean	OSI	Tear Film	MTF cut-off	PCO	AMD	Pupil x (mm)	Pupil y (mm)	CSV-A meso	CSV-B meso	CSV-C meso	CSV-D meso	CSV-A phot	CSV-B phot	CSV-C phot	CSV-D phot
ED	Medicontur	2	76	D	23,64	0.75	1.5	90	1.5	0.5	0.75	-1.5	90	0.1	+20.5	+20.5	-0.31	+0.25 +1.00 10*	0.25	1	10	+0.75	0.5	+0.75 +0.50 10*	0.75	0.5	10	0.1	0.4	0	34.802	34.727	34.7645	6.9	7.17	17.061	1	0	2.47	2.5	2	1	0	0	8	0	0	2
BI	Medicontur	2	71	S	23.45	2.5	1	165	3	0.5	0	0	0	0.5	+20.0	+20.5	-0.28	+0.50 +1.00 10*	0.5	1	10	+1.00	0.4	+0.50 +1.00 10*	0.5	1	10	0	0.2	1	32.52	32.968	32.744				1	0	3.26	3.3	8	7	8	4	7	5	8	5
ZS	Medicontur	2	67	S		3	1.75	140	3.875	0.2	0	0	0	0.2		+22.0		+1.25 +0.75 5*	1.25	0.75	5	+1.75	0.1	+1.25sph	1.25	0		0	0.4	0	35.417	33.864	34.6405				1	0	3.19	3.06	8	4	2	4	5	5	3	7
MA	Medicontur	2	67	D	22.6				0	1.1	-3	0	0	0.7	+19.5	+20.0	-0.14	+0.50 -1.25 130*	0.5	-1.25	130	-0.25	0	+0.50 40*	0	0.5	40	0	0.3	0	34.07	33.296	33.683	2.00	2.94	22.252	2	0	3.29	3.34	4	5	4	2	6	5	5	4
FA	Medicontur	2	71	D	22.72	2	0.5	155	2.25	1	2	0.5	155	0.1	+24.5	+22.5	-0.32	+0.25 +1.50 180*	0.25	1.5	180	+1.00	0.3	+0.25 +1.00 180*	0.25	1	180	0	0.4	0	34.712	35.777	35.2445	1.1	2.18	27.695	2	0	3.54	3.55	4	3	2	2	4	4	0	1
FA	Medicontur			S	22.46	3	0.5	25	3.25	0.8	3	0.5	25	0	+24.5	+25.0	-0.21	+0.50 +1.00 180*	0.5	1	180	+1.00	0.2	+0.50 sph	0.5	0		0	0.2	1	34.629	32.398	33.5135	2.00	1.57	19.397	2	0	3.58	3.49	6	7	8	7	6	4	8	8
MM	Medicontur	2	70	S	25.75	-3.75	2	45	-2.75	1	-3.75	-2	45	0.4	+14.0	+15.0	-0.28	+0.25 -1.50 45*	0.25	-1.5	45	-0.50	0.5	+0.25 -1.50 45*	0.25	-1.5	45	0.2	0.5	0	35.527	40.52	38.0235				2	0	3.35	3.29
KT	Medicontur	1	69	D	23.02	4.75	1.25	5	5.375		4.5	0	0	0.1	+21.5	+21.5	-0.03	+1.25 -1.75 100*	1.25	-1.75	100	+0.50	0.2	-0.50 sph	-0.5	0		0.1	0.1	0	38.403	37.124	37.7635				1	0	2.66	2.9	7	8	5	4	7	5	8	6
DI	Medicontur	2	80	D		-1	1	170	-0.5	0.3	0	0	0	0.3		+23.5		+0.75 -1.00 95*	0.75	-1	95	+0.25	0.7	+1.00 -1.00 95*	1	-1	95	0.6	0.6	0	35.365	37.875	36.62				1	0	2.53	2.45
GI	Medicontur	2	68	D	23,11	0.5			0.5	0.3	0.5	0	0	0.1	+19.5	+19.5	-0.19	+0.00 -0.50 50*	0	-0.5	50	-0.25	0.1	+0.50 140*	0	0.5	140	0	0.4	1	35.842	35.415	35.6285				1	0	2.42	2.61	6	5	4	5	6	4	0	0
GZ	Medicontur	2	81	D	22.39	2.75	1	135	3.25	0.6	2.75	1	135	0.1	+22.0	+22.5	-0.23	+0.25 +0.50 55*	0.25	0.5	55	+0.50	0.2	+0.50 +0.75 55*	0.5	0.75	55	0	0.4	0	32.515	33.231	32.873				1	0	1.97	1.88	6	5	7	5	5	5	3	2
RJ	Medicontur	1	64	S	22.99	2.75	0.25	55	2.875	0.8	2.75	0.25	55	0	+22.5	+23.5	-0.08	+1.00 +0.25 10*	1	0.25	10	+1.25	0.5	+1.00	1	0		0	0.3	0	33.399	33.863	33.631	3.1	4.46	12.842	1	0	3.77	3.67	8	8	6	8	8	8	8	8
SS	Medicontur	2	76	S	24.94				0	1.7	0	0	0	1.7	+18.0	+18.5	-0.3	-0.25	-0.25	0		-0.25	0	-0.50 sph	-0.5	0		0	0.3	1	33.1	32.939	33.0195				1	0	3.66	3.77	4	5	4	4	4	5	3	4
BS	Medicontur	1	78	S	24.01	-2	0.5	80	-1.75	0.8	-2	-0.5	80	0.2	+19.5	+20.0	-0.07	+1.25 -2.00 80*	1.25	-2	80	+0.25	0	0	0	0		0	0.3	1	33.428	32.295	32.8615				1	0	2.52	2.57	5	4	5	4	4	4	6	6
LF	Medicontur	2	71	S	23.58	2.25	0.5	5	2.5	0.7	2	0.5	5	0	+20.0	+20.5	-0.26	+1.00 -1.25 95*	1	-1.25	95	+0.50	0.3	+0.25	0.25	0		0.2	0.5	1	33.01	33.251	33.1305	2.6	3.20	18.767	1	0	4.27	4.38	7	8	4	7	8	7	8	7
BP	Medicontur	2	81	D	24,85	0	2	95	1	0.7	0	-2	95	0.2	+17.0	+17.0	-0.15	+0.50 -1.50 95*	0.5	-1.5	95	-0.25	0.3	-0.50 -1.00 95*	-0.5	-1	95	0.2	0.5	1	33.724	32.75	33.237	1.6	2.04	29.435	1	0	3.64	3.82	6	5	2	2	5	4	2	2
BP	Medicontur			S	26.95	0	2.5	55	1.25	1.4	-5	-2.5	55	0.5	+12.0	+12.0	-0.88	+0.25 -1.75 80*	0.25	-1.75	80	-0.75	0.2	-0.50 -1.00 80*	-0.5	1	80	0.1	0.4	1	33.95	33.015	33.4825	3.7	3.73	12.247	2	0	2.76	2.79
JJ	Medicontur	2	66	D	23,36	0.5	0.5	135	0.75	0.1	0	0.5	125	0.1	+19.5	+19.5	-0.20	-0.25	-0.25	0		-0.25	0	0	0	0		0	0.3	2	33.507	33.519	33.513	0.6	1.02	37.309	0	0	3.66	3.64	4	6	6	8	8	7	5	8
GG	Medicontur	1	79	S	22,68				0	0.4	0	0	0	0.4	+21.5	+21.5	-0.32	+0.25 +1.00 180*	0.25	1	180	+0.75	0.3	+0.5 +1.00 180*	0.5	1	180	0	0.3	1	32.83	32.239	32.5345				1	0	1.99	2.05	7	5	8	7	6	7	6	7
DP	Medicontur	2	73	D	23.2	0.5	2.5	180	1.75	0.3	0.5	2.5	180	0.2	+22.0	+22.5	-0.08	+1.25 -1.50 80*	1.25	-1.5	80	+0.50	0.5	+0.5 +1.25 80*	0.5	1.25	80	0.3	0.6	0	34.34	38.543	36.4415				1	0	3.29	3.42	2	2	0	0	2	0	0	0
GJ	Medicontur	1	67	D	23.54	2.75	0.25	110	2.875	0.7	2.75	0	0	0.7	+21.0	+21.5	-0.2	+0.25 +0.75 135*	0.25	0.75	135	+0.75	0.1	+0.75 +0.50 135*	0.75	0.5	135	0	0.2	1	32.087	31.905	31.996	2.9	2.85	22.659	0	0	2.76	2.69	6	5	6	8	8	8	7	8
GJ	Medicontur			S	23,91	1.5	1	80	2	0.7	1.75	0	0	0.7	+20.0	+20.0	-0.19	+0.50 -0.50 85*	0.5	-0.5	85	+0.25	0	+0.50	0.5	0		0	0.1	1	33.419	32.643	33.031	1.2	1.06	35.596	0	0	2.89	2.82	6	6	7	8	5	8	7	8
KI	Medicontur	2	69	D	23,36	2.25			2.25	0.5	2.25	0	0	0.5	+21.0	+21.0	-0.14	+0.25 +0.25 40*	0.25	0.25	40	+0.50	0.4	+1.00 +0.25 40*	1	0.25	40	0	0.2	1	33.486	34.443	33.9645				1	0	3.77	3.66	7	5	7	7	6	6	6	8
KI	Medicontur			S	23.45	1.75			1.75	0.7	1.75	0	0	0.7	+21.0	+21.5	-0.07	+0.25 +0.50 110*	0.25	0.5	110	+0.50	0	+0.50 +0.50 110*	0.5	0.5	110	0	0.2	1	31.754	33.494	32.624				1	0	3.96	3.93
KL	Medicontur	2	73	D	23.67	0.25	0.75	145	0.625	0.4	0	0	0	0.4	+19.0	+19.0	-0.21	-0.25 -1.50 140*	-0.25	-1.5	140	-1.00	0.4	-0.25 -1.50 140*	-0.25	-1.5	140	0.3	0.3	0	33.313	33.553	33.433				2	0	3.42	3.34
DA	Medicontur	2	66	D	23,89	-3.25	2.25	95	-2.125	0.7	-3.25	-2.25	95	0.2	+20.5	+20.5	-0.21	+1.50 -1.75 120*	1.5	-1.75	120	+0.75	0.2	+1.50 -1.50 120*	1.5	-1.5	120	0	0.7	0	35.932	34.387	35.1595				1	0	2.49	2.42	7	3	6	0	7	5	3	3
OD	Medicontur	2	73	D	25.17	-1.5	-1	50	-2	0.3	-1.5	-1	50	0.1	+16.0	+16.0	-0.46	+0.25 -1.25cyl 20*	0.25	-1.25	20	-0.50	0.4	+0.5sph -0.5cyl 20*	0.5	-0.5	20	0.0	0.5	1							0	0
HO	Medicontur	2	74	D	27.74	-5.5	-4	10	-7.5	1.7	-5.5	-4	10	0.3	+9.0	+9.0	-0.69	+0.00 -2.50cyl 15*	0	-2.5	15	-1.25	0.2	+0.5sph -2.5cyl 15*	0.5	-2.5	15	0.1	0.4
KE	Medicontur	2	78	S	23.31	2.5	-3	65	1	0.7	2.5	-3	65	0.3	+20.5	+21.0	-0.31	+0.75 -1.00 50*	0.75	-1	50	+0.25	0.4	+0.75sph-1.0cyl 50*	0.75	-1	50	0.0	0.4	2	46.753	36.395	41.574	1.3	1.23	48.931	0	0	3.29	3.32	4	5	3	4	7	5	4	2
SZ	Medicontur	2	70	S	22.21	0	-1.5	140	-0.75	0.4	0.5	0	0	0.2	+21.5	+22.0	-0.05	+0.50 +0.75 35*	0.5	0.75	35	+1.00	0.2	+0.50 sph	0.5	0		0.0	0.2	1	44.181	44.094	44.1375				0	0	2.76	2.95	7	7	7	5	6	5	7	4
TJ	Medicontur	2	66	D	25.04	-4	-0.5	90	-4.25	1.4	-4	-0.5	90	1	+18.5	+18.5	0	+1.00 -1.75 110*	1	-1.75	110	+0.25	0.0	+1.00 -1.75 110*	1	-1.75	110	0.0	0.2	2							0	0
SK	Medicontur	2	56	D		0.5	0.75	60	0.875		0.5	0.75	60	0.3		+19.5		+0.75 -1.50 100*	0.75	-1.5	100	+0.00	0.0	+0.75 -1.5 100*	0.75	-1.5	100	0.0	0.2	2	42.675	42.918	42.7965				0	0	3.7	3.74	7	6	8	6	6	5	8	7
SK	Medicontur			S		0.75	0.5	140	1		0.75	0.5	140	0.2				+0.50 -1.25 65*	0.5	-1.25	65	-0.25	0.0	ünf	0	0		0.0	0.2	2	42.833	43.311	43.072				0	0	3.24	3.3	7	8	7	5	7	5	8	6
NM	Medicontur	2	78	S	23.24	2.75	0.75	15	3.125	1	2.75	0.75	15	0.2	+20.0	+20.5	-0.21	+0.00 -0.50 35*	0	-0.5	35	-0.25	0.0	ünf	0	0		0.0	0.2	0	49.599	46.835	48.217				0	0	3.26	3.21	6	6	3	2	7	6	3	1
MJ	Medicontur	2	66	D	22.0	3	0.5	16	3.25	1	3	0	0	0.2	+23.5	+23.5	-0.15	+1.00 +0.50 150*	1	0.5	150	+1.25	0.5	+1.00 +0.50 145*	1	0.5	145	0.0	0.3	1	43.812	44.57	44.191				0	0	3.29	3.3	5	4	2	2	5	4	4	5
DA	Medicontur			S	23.84	-0.75	0	0	-0.75	0.1	0	0	0	0.1	+20.0	+20.0	-0.34	+0.00 -0.50 65*	0	-0.5	65	-0.25	0.0	ünf	0	0		0.0	0.1	0	46.451	46.808	46.6295				0	0	2.65	2.5	6	8	8	8	7	8	8	8
KIS	Alcon	1	64	D	24.62	1.25	1	5	1.75	0.5	1.25	1	5	0.1	+20.5	+21.5	-0.35	+0.25 +0.50 25*	0.25	0.5	25	+0.50	0	0	0	0		0	0.1	3	46.332	37.818	42.075	6.9	1.44	32.883	1	0	3.11	3.3	7	8	6	6	7	8	8	8
KIS	Alcon			S	24.52	1.25	0.75	165	1.625	0.4	1.25	0.75	165	0	+20.5	+20.5	-0.06	+0.25 +0.75 175*	0.25	0.75	175	+0.75	0	+0.50	0.5	0		0	0.3	3	38.393	42.322	40.3575	2.00	2.21	33.275	1	0	2.93	2.98	6	8	8	8	7	7	6	7
FF	Alcon	2	64	D	23.05	0.75	0.75	45	1.125	0.4	1	0.5	35	0	+21.0	+21.5	-0.13	+0.50 -0.50 115*	0.5	-0.5	115	+0.25	0.1	+0.50 -0.50 115*	0.5	-0.5	115	0	0.3	1	42.076	39.95	41.013	1.1	1.86	28.026	1	0	4.47	4.47	4	4	4	4	4	4	4	4
SM	Alcon	1		D	23.35	1.5	0	0	1.5	1.22	1.5	0	0	0.8	+23.0	+24.0	-0.14	+1.00	1	0		+1.00	0.2	+1.00	1	0		0	0.3	3	41.812	40.627	41.2195				1	0	3.02	3.1	8	5	4	6	8	8	6	8
SM	Alcon			S	23.35				0	0.3	0	0	0	0.2	+23.0	+23.0	-0.27	+0.75	0.75	0		+0.75	0.1	+0.75	0.75	0		0	0.1/0.0	3	43.266	36.478	39.872				0	0	3.05	3.05	7	8	6	8	8	7	8	8
PE	Alcon	2	67	S	23.14	-1.5	0	0	-1.5	0.7	-1.5	0	0	0.2	+21.5	+22.5	-0.13	-0.25 -0.50 35*	-0.25	-0.5	35	-0.50	0.1	-0.25 -0.50 35*	-0.25	-0.5	35	0	0.2	1.5	39.763	36.665	38.214	2.00	0.89	43.705	0	0	2.74	2.53	7	8	4	7	6	8	7	5
KL	Alcon	2	71	D	24.10	-0.75	0	0	-0.75	0.5	-0.75	0	0	0.2	+17.5	+18.5	-0.15	+0.25 -0.75 60*	0.25	-0.75	60	-0.25	0.1	+0.50 -0.75 60*	0.5	-0.75	60	0	0.2	3	40.413	36.062	38.2375	3.1	1.22	30.162	0	0	4.63	4.7	3	5	4	4	5	5	5	4
TG	Alcon	2	64	S	21.42	1.5	0.75	40	1.875	0.3	1.5	0.75	40	0.2	+24.0	+25.0	-0.1	+0.00 -0.75 80*	0	-0.75	80	-0.50	0	-0.50	-0.5	0		0	0.1	1.5	42.887	40.871	41.879	2.6	0.58	50.388	0	0	1.97	1.97	7	8	7	8	7	7	6	6
LM	Alcon	2	72	D	22.52	1	0.75	10	1.375	0.8	1.25	0.75	4	0.6	+21.5	+23.0	-0.09	-0.25	-0.25	0		-0.25	0.1	-0.50	-0.5	0		0	0.4	1	37.222	39.384	38.303	1.6	1.78	24.677	0	0	3	2.77	8	5	6	6	7	6	5	8
NF	Alcon	2	63	S		0	1.5	50	0.75	0.4	0	-1.5	50	0.2	+21.0	+21.0		-0.50 -1.75 35*	-0.5	-1.75	35	-1.50	0.5	-0.50 1.50 35*	-0.5	1.5	35	0.2	nf	1	41.441	32.526	36.9835	3.7	4.37	19.887	3	0	3.69	3.69	2	0	0	2	6	0	0	1
CA	Alcon	2	79	S	23.06	-2	0	0	-2	1.7	-2	0	0	0.8	+22.0	+23.0	-0.24	+0.00 -0.75 176*	0	-0.75	176	-0.50	0.1	-0.50	-0.5	0		0	0.3	3	44.264	42.015	43.1395				2	0	1.64	1.64	7	5	6	6	7	5	6	6
SZS	Alcon	2	70	D	24.07	-8	0		-8	1.1	-8	0	0	0.8	+16.5	+17.5	-0.16	+0.00 -1.50 180*	0	-1.5	180	0	0.1	-1.00 180*	0	-1	180	0	0.4	1	38.502	37.542	38.022				1	0	1.6	1.68	6	3	2	5	4	3	1	3
PI	Alcon	1	74	D	23.73	-4.5	0		-4.5	1.0	-4.5	0	0	0.1	+20.5	+20.5	-0.04	+0.50 -0.50 120*	0.5	-0.5	120	+0.25	0	-0.50 120*	0	-0.5	120	0	0.2	2	51.792	48.838	50.315				1	0	3.82	4.27	8	8	7	7	7	7	6	7
HSE	Alcon	2	64	D	23.84				0	1.7	0	0	0	1.7	+20.0	+21.0	-0.43	+0.75 +0.50 170*	0.75	0.5	170	+1.00	0.2	+1.00	1	0		0	0.4	2	41.31	42.832	42.071				1	0	2.13	2.26	6	4	4	2	7	6	5	6
BL	Alcon	2	75	S	23.69	-5.5	0	0	-5.5	1.3	-5.5	0	0	0.2	+16.5	+17.0	-0.3	+0.25 -0.25 160*	0.25	-0.25	160	-0.50	0	0	0	0		0	0.3	2	49.195	44.965	47.08				2	0	4.19	4.31	6	5	4	2	5	5	4	4
FOF	Alcon	1	50	D	23.63				0	0.5	0	0	0	0.5	+20.5	+21.0	-0.08	+1.25 +0.50 5*	1.25	0.5	5	+1.50	0.4	+1.25	1.25	0		0	0.1	2	36.945	36.627	36.786	0.6	1.69	49.635	2	0	2.93	2.89	8	8	6	5	8	8	8	5
FOF	Alcon			S	23.45				0		-3.25	0	0	0.4	+21.0	+22.0	-0.01	+0.75 +0.25 150*	0.75	0.25	150	+1.00	0	+1.00	1	0		0	0.1	1	36.679	34.898	35.7885	2.9	0.57	50.668	0	0	2.68	2.68	8	8	8	8	8	8	8	8
TB	Alcon	2	54	D	22.85	-1.75	0.5	100	-1.5	0.5	0	0	0	0.5	+23.0	+23.0	-0.2	+0.75 -1.25 135*	0.75	-1.25	135	+0.25	0.1	+0.75 -1.0 130*	0.75	-1	130	0	0.3	1.5	34.029	37.392	35.7105				2	0	3.14	3.22	6	6	8	3	6	5	8	4
FI	Alcon	2	79	D	21.9				0	0.8	0	0	0	0.8	+21.5	+22.0	-0.31	+1.50 -2.00 85*	1.5	-2	85	+0.50	0.2	+1.50 -2.00 85*	1.5	-2	85	0	0.4	1	42.352	40.162	41.257				1	0	4.01	3.95	7	4	3	1	4	4	3	1
MAJ	Alcon	1	58	D	23.43				0	0.7	0	0	0	0.7	+21.0	+22.0	-0.32	-0.75 -0.25 45*	-0.75	-0.25	45	-1.00	0.1	-0.75	-0.75	0		0	0.0	3	34.462	36.814	35.638				1	0	3.98	4.04	7	8	8	8	8	8	8	8
MAA	Alcon	1	57	D	22.62	2.75	4	100	4.75	0.6	2	2	90	0.2	+24.0		-0.25	+1.25 -1.75 20*	1.25	-1.75	20	+0.50	0.2	+1.25 -1.50 20*	1.25	-1.5	20	0.1	0.2	2	34.713	33.893	34.303	1.2	0.75	33.975	1	0	3.58	3.67	5	4	5	3	5	5	5	4
MAA	Alcon			S	22.69	1.25	5	75	3.75	0.4	1.25	2	90	0.2	+23.5	+24.5	-0.06	+2.50 -3.50 170*	2.5	-3.5	170	+0.75	0.5	+2.50 -3.5 170*	2.5	-3.5	170	0.2	0.4	1	39.762	33.468	36.615	1.3	1.62	23.859	1	0	2.57	2.68	5	5	2	3	6	4	2	2
AA	Alcon	1	74	D	22.11				0	1.7	0	0	0	1.7	+22.5	+23.5	-0.05	+1.00 -1.25 140*	1	-1.25	140	+0.50	0.2	+1.00 -1.25 140*	1	-1.25	140	0	0.3	0	39.014	40.248	39.631				1	0	3.11	3.1	6	6	8	4	7	7	6	4
CGA	Alcon	1		D	23.36				0	0.8	-1	0	0	0.6	+21.5	+21.5	-0.01	+0.50 -0.50 20*	0.5	-0.5	20	+0.25	0	+0.50 -0.50 20*	0.5	-0.5	20	0	0.2	2	40.781	40.16	40.4705				1	0	3.53	3.61	6	7	7	6	6	6	6	6
CGA	Alcon			S	23.17	2.5	0.25	150	2.625	0.5	2.5	0	0	0.2	+22.5	+22.5	-0.26	+0.00 -0.50 85*	0	-0.5	85	-0.25	0	-0.50 85*	0	-0.5	85	0	0.2	1	37.422	35.289	36.3555				1	0	3.83	4.06
BI	Alcon	2	81	D	22.32	-1.25	-0.25	30	-1.375	0.3	-1	-0.5	30	0.2	+21.0	+22.0	-0.34	+0.50 -0.50 170*	0.5	-0.5	170	+0.25	0.1	+0.25 -0.50 170*	0.25	-0.5	170	0.0	0.2	1	43.906	42.012	42.959				0	0	3.83	3.8	7	5	4	7	8	8	4	4
BI	Alcon			S	22.33	-1,75	-1,75	160		0.2	-1,5	-0,5	165	0.1	+20.5	+20.5	-0.13	+0.00 -1.00 25*	0	-1	25	-0.50	0.1/0.0?	-1.00 25*	0	-1	25	0.0	0.2	1	43.745	41.269	42.507				0	0	3.54	3.83
